# Supplementary material for: Impact of illicit opioid use on T cell subsets among HIV-infected adults
Source: PLoS One. 2017 May 4;12(5):e0176617. doi: 10.1371/journal.pone.0176617 (PMC5417591; doi:10.1371/journal.pone.0176617)
Supplement: S1 File — (CSV) [file pone.0176617.s001.csv]

random_id	30 day opioid use	How many days did you use heroin or other opioids in the last 30 days prior to today?	Did you use heroin by itself in the last 30 days prior to today?	Did you use heroin mixed with stimulants in the last 30 days prior to today?	Did you use other opioid by itself in the last 30 days prior to today?	use_pattern	Age (years)	Gender	riskcat	regular_smoker	stimulant30d	heavy drinking 30d	Hepatitis C	Chronic Hepatitis B	TB or Tuberculosis	Shingles	depsymp	years_first_poshivtest	log10hvl	CD4+CD45RO+CD45RA- / CD4+	CD8+CD45RO+CD45RA- / CD8+	cd4events/cd8events	% CD28-/total CD8	% CD28-CD57+/total CD8	% CD57+ / CD8+CD28-	% CD57+/ CD8+CD28+
3309	[0]=No	0	[0] No	[0] No	[0] No	[0]=No use 30d	30	M	IDU	[1]Yes	[0]No	[0]No	[1]Yes	[1]Yes	[0]No	[1]Yes	[1]=Yes	10.62559891	4.688321917	52.74845286	32.11060948	1.550225734	76.05177994	46.60194175	61.27659575	30.40540541
3068	[0]=No	0	[0] No	[0] No	[0] No	[0]=No use 30d	35	M	IDU	[1]Yes	[0]No	[1]Yes	[0]No	[1]Yes	[0]No	[0]No	[0]=No	4.20807666	4.86584987	45.65984474	21.66841553	1.486883526	59.19381557	42.73881833	72.20149254	33.82949932
182	[0]=No	0	[0] No	[0] No	[0] No	[0]=No use 30d	23	M	IDU	[1]Yes	[1]Yes	[0]No	[1]Yes	[0]No	[0]No	[1]Yes	[1]=Yes	2.88569473	5.252991304	38.84103367	40.40735874	0.839027595	57.79494382	35.18258427	60.87484812	25.62396007
8210	[0]=No	0	[0] No	[0] No	[0] No	[0]=No use 30d	38	F	IDU	[0]No	[0]No	[1]Yes	[1]Yes	[0]No	[0]No	[0]No	[0]=No	10.63928816	5.407892051	64.95278069	36.00325821	0.517512897	75.36231884	42.63057151	56.56748912	11.5427303
5100	[0]=No	0	[0] No	[0] No	[0] No	[0]=No use 30d	33	M	IDU	[1]Yes	[0]No	[0]No	[1]Yes	[1]Yes	[1]Yes	[0]No	[0]=No	3.641341547	4.836874548	38.00479808	26.39751553	2.219165927	49.16018025	34.61696026	70.41666667	12.48992748
8002	[0]=No	0	[0] No	[0] No	[0] No	[0]=No use 30d	36	M	IDU	[0]No	[0]No	[0]No	[1]Yes	[0]No	[0]No	[0]No	[0]=No	5.648186174	5.421760179	39.87213997	29.68960864	1.002699055	72.04923968	51.37581463	71.30653266	14.89637306
2905	[0]=No	0	[0] No	[0] No	[0] No	[0]=No use 30d	35	M	IDU	[1]Yes	[0]No	[1]Yes	[1]Yes	[1]Yes	[0]No	[1]Yes	[0]=No	6.98973306	5.484180214	89.19925512	44.69246032	0.266369048	52.96867695	34.40860215	64.96028244	38.27037773
1041	[0]=No	0	[0] No	[0] No	[0] No	[0]=No use 30d	29	M	IDU	[1]Yes	[0]No	[0]No	[1]Yes	[0]No	[0]No	[0]No	[1]=Yes	3.071868583	3.274157849	45.31442663	19.55521472	1.243865031	72.0555962	56.25457206	78.07106599	11.51832461
778	[0]=No	0	[0] No	[0] No	[0] No	[0]=No use 30d	33	M	IDU	[1]Yes	[0]No	[0]No	[1]Yes	[0]No	[0]No	[0]No	[0]=No	12.15879535	5.237521118	41.62361624	38.7295082	0.925546448	51.69875425	37.99546999	73.4939759	42.55568582
3558	[1]=Yes	1	[1] Yes	[0] No	[0] No	[1]=Intermittant use 30d	25	M	IDU	[1]Yes	[0]No	[1]Yes	[1]Yes	[1]Yes	[0]No	[0]No	[0]=No	4.41615332	4.080048968	36.95714697	12.23628692	2.445147679	23.828125	15.859375	66.55737705	3.487179487
9475	[0]=No	0	[0] No	[0] No	[0] No	[0]=No use 30d	31	M	IDU	[1]Yes	[0]No	[1]Yes	[1]Yes	[0]No	[0]No	[0]No	[1]=Yes	3.34017796	3.588383768	38.58751279	12.32102487	1.472494348	70.2962678	53.25125048	75.75259989	14.89637306
3005	[1]=Yes	30	[1] Yes	[0] No	[0] No	[2]=Persistant use 30d	29	F	IDU	[1]Yes	[0]No	[1]Yes	[1]Yes	[1]Yes	[0]No	[1]Yes	[1]=Yes	7.841204654	4.350790547	65.71574121	42.12710199	0.428696222	72.11904762	47.97619048	66.52360515	22.28864219
468	[0]=No	0	[0] No	[0] No	[0] No	[0]=No use 30d	29	M	IDU	[1]Yes	[1]Yes	[1]Yes	[1]Yes	[0]No	[0]No	[0]No	[0]=No	7.764544832	4.813247301	31.66311301	23.32380045	1.49030823	42.79591164	28.5525882	66.71802774	13.60230548
5338	[1]=Yes	15	[1] Yes	[0] No	[0] No	[2]=Persistant use 30d	33	M	Heterosexual sexual contact	[1]Yes	[0]No	[0]No	[1]Yes	[0]No	[0]No	[1]Yes	[1]=Yes	7.263518138	5.000746345	73.34834835	29.87582177	0.972972973	71.68632894	57.87647467	80.7357212	36.76470588
439	[0]=No	0	[0] No	[0] No	[0] No	[0]=No use 30d	31	M	IDU	[1]Yes	[0]No	[1]Yes	[1]Yes	[0]No	[0]No	[0]No	[1]=Yes	13.19370294	4.486189531	0.063311174	0	1.497156398	28.32764505	9.117503657	32.1858864	1.360544218
2494	[0]=No	0	[0] No	[0] No	[0] No	[0]=No use 30d	33	M	IDU	[1]Yes	[0]No	[1]Yes	[1]Yes	[1]Yes	[0]No	[0]No	[1]=Yes	5.779603012	5.780287062	44.54382827	15.65025716	0.410727406	60.07462687	42.46268657	70.68322981	16.82242991
4422	[1]=Yes	2	[1] Yes	[0] No	[0] No	[1]=Intermittant use 30d	41	M	IDU	[1]Yes	[0]No	[1]Yes	[1]Yes	[0]No	[0]No	[0]No	[0]=No	2.447638604	3.688686724	29.80561555	15.93695272	1.621716287	73.38003503	49.73730298	67.78042959	12.5
2772	[1]=Yes	2	[0] No	[0] No	[1] Yes	[1]=Intermittant use 30d	29	F	IDU	[1]Yes	[0]No	[1]Yes	[1]Yes	[1]Yes	[0]No	[1]Yes	[1]=Yes	7.20054757	5.784172787	57.6	18.35843702	0.300152805	67.7184466	41.26213592	60.93189964	17.22488038
7926	[1]=Yes	14	[1] Yes	[1] Yes	[0] No	[2]=Persistant use 30d	29	F	IDU	[1]Yes	[1]Yes	[1]Yes	[1]Yes	[1]Yes	[0]No	[1]Yes	[1]=Yes	2.116358659	6.14465172	94.76190476	62.5	0.254854369	64.19753086	58.02469136	90.38461539	85.86206897
4035	[1]=Yes	10	[1] Yes	[0] No	[1] Yes	[2]=Persistant use 30d	32	F	IDU	[1]Yes	[1]Yes	[0]No	[1]Yes	[1]Yes	[0]No	[0]No	[1]=Yes	6.874743327	2.913283902	38.32786885	25.9907176	1.088896823	51.05941005	28.70793519	56.22457282	8.234295416
5033	[1]=Yes	2	[0] No	[0] No	[1] Yes	[1]=Intermittant use 30d	29	M	IDU	[1]Yes	[1]Yes	[1]Yes	[1]Yes	[1]Yes	[0]No	[1]Yes	[1]=Yes	5.798767967	5.572030068	43.17252657	40.55944056	0.342097902	66.33152174	42.85326087	64.60467022	13.88216304
4587	[0]=No	0	[0] No	[0] No	[0] No	[0]=No use 30d	27	M	IDU	[1]Yes	[0]No	[0]No	[1]Yes	[0]No	[0]No	[0]No	[1]=Yes	3.805612594	4.673389578	44.89795918	17.34123067	0.709443896	61.50966937	43.48097318	70.68965517	15.55915721
4555	[1]=Yes	30	[1] Yes	[0] No	[0] No	[2]=Persistant use 30d	39	M	IDU	[1]Yes	[0]No	[1]Yes	[1]Yes	[1]Yes	[0]No	[0]No	[1]=Yes	5.894592745	4.006166426	63.16388467	36.23840315	0.741073939	72.68138801	49.4637224	68.05555556	27.94457275
5805	[1]=Yes	26	[1] Yes	[1] Yes	[1] Yes	[2]=Persistant use 30d	28	M	IDU	[1]Yes	[1]Yes	[1]Yes	[1]Yes	[1]Yes	[0]No	[0]No	[0]=No	4.249144422	4.823585071	49.09090909	21.81266262	0.405464007	80.43478261	57.84313726	71.91308956	32.02614379
1730	[1]=Yes	30	[1] Yes	[0] No	[1] Yes	[2]=Persistant use 30d	29	M	IDU	[1]Yes	[0]No	[0]No	[1]Yes	[0]No	[0]No	[0]No	[1]=Yes	7.51266256	3.672651923	27.43074416	12.39193084	1.326368876	67.28176011	34.63449255	51.47679325	6.073752712
5834	[1]=Yes	4	[0] No	[0] No	[1] Yes	[1]=Intermittant use 30d	33	M	IDU	[1]Yes	[0]No	[1]Yes	[1]Yes	[0]No	[0]No	[1]Yes	[1]=Yes	5.689253936	4.041747872	51.7489219	38.1443299	0.51227295	45.14827995	28.35112693	62.79558592	28.07093426
1627	[1]=Yes	30	[1] Yes	[0] No	[1] Yes	[2]=Persistant use 30d	35	M	IDU	[0]No	[0]No	[0]No	[1]Yes	[1]Yes	[0]No	[0]No	[1]=Yes	12.26830938	5.293643153	41.99338687	42.01121233	0.370882971	67.73823192	44.08725603	65.08474576	18.64768683
6689	[0]=No	0	[0] No	[0] No	[0] No	[0]=No use 30d	35	M	IDU	[1]Yes	[0]No	[0]No	[1]Yes	[1]Yes	[0]No	[0]No	[0]=No	12.95277207	3.182414652	29.68664101	17.3880597	1.357462687	43.24428959	30.58459156	70.72515667	6.957708049
637	[1]=Yes	5	[0] No	[0] No	[1] Yes	[1]=Intermittant use 30d	37	M	IDU	[1]Yes	[0]No	[0]No	[1]Yes	[1]Yes	[0]No	[1]Yes	[0]=No	12.19986311	3.968809714	48.06763285	30.71135431	0.849521204	65.76779026	27.79026217	42.25512529	5.689277899
6069	[0]=No	0	[0] No	[0] No	[0] No	[0]=No use 30d	37	M	IDU	[1]Yes	[0]No	[0]No	[1]Yes	[1]Yes	[0]No	[0]No	[0]=No	9.793292266	3.704922291	49.67113917	24.46953475	0.739926027	67.87140575	45.98642173	67.75522212	24.86016159
9339	[0]=No	0	[0] No	[0] No	[0] No	[0]=No use 30d	32	M	IDU	[0]No	[0]No	[0]No	[1]Yes	[1]Yes	[0]No	[0]No	[0]=No	12.20533881	4.713700499	42.15236848	28.00632911	1.449683544	44.49208443	26.35224274	59.22905856	8.199643494
4750	[0]=No	0	[0] No	[0] No	[0] No	[0]=No use 30d	32	M	IDU	[1]Yes	[0]No	[0]No	[1]Yes	[1]Yes	[0]No	[1]Yes	[0]=No	1.639972622	5.281151588	39.85239852	45.05169867	0.400295421	59.38864629	34.643377	58.33333333	14.93428913
7589	[0]=No	0	[0] No	[0] No	[0] No	[0]=No use 30d	25	M	IDU	[1]Yes	[0]No	[0]No	[1]Yes	[0]No	[0]No	[0]No	[0]=No	3.726214921	3.241297387	88.55932203	23.19825945	0.192548273	47.6536168	30.33445683	63.65614799	9.212481426
8075	[1]=Yes	30	[1] Yes	[0] No	[1] Yes	[2]=Persistant use 30d	30	M	IDU	[1]Yes	[0]No	[0]No	[1]Yes	[1]Yes	[0]No	[1]Yes	[1]=Yes	3.066392882	2.859138297	38.33385531	31.58602151	1.430555556	47.45762712	29.36326157	61.87258687	9.154315606
9699	[0]=No	0	[0] No	[0] No	[0] No	[0]=No use 30d	36	M	IDU	[1]Yes	[0]No	[0]No	[1]Yes	[0]No	[0]No	[0]No	[0]=No	1.678302533	4.341988169	21.58365262	14.30876816	1.263582571	30.2672148	14.74820144	48.72665535	1.989683125
4356	[0]=No	0	[0] No	[0] No	[0] No	[0]=No use 30d	24	F	Heterosexual sexual contact	[1]Yes	[0]No	[1]Yes	[0]No	[0]No	[0]No	[1]Yes	[1]=Yes	6.425735797	4.694701698	42.96982167	31.86135644	0.485919014	71.84466019	30.08090615	41.86936937	4.712643678
2371	[0]=No	0	[0] No	[0] No	[0] No	[0]=No use 30d	34	M	IDU	[1]Yes	[0]No	[0]No	[1]Yes	[1]Yes	[0]No	[0]No	[1]=Yes	11.44969199	3.643353962	59.50361294	44.82668752	0.829554339	65.59536354	36.09062171	55.02008032	7.274119449
4970	[0]=No	0	[0] No	[0] No	[0] No	[0]=No use 30d	35	M	IDU	[1]Yes	[0]No	[0]No	[1]Yes	[0]No	[0]No	[0]No	[0]=No	13.29500342	3.264581729	60.25641026	43.97939472	1.707662589	58.94988067	45.40572792	77.0242915	15.40697674
5625	[0]=No	0	[0] No	[0] No	[0] No	[0]=No use 30d	33	F	Heterosexual sexual contact	[0]No	[0]No	[1]Yes	[1]Yes	[0]No	[1]Yes	[0]No	[0]=No	9.144421629	5.643943941	39.95127893	31.62134945	0.826787513	43.78276368	18.57831831	42.43295019	7.832898172
8346	[1]=Yes	2	[1] Yes	[0] No	[1] Yes	[1]=Intermittant use 30d	32	M	IDU	[1]Yes	[0]No	[1]Yes	[1]Yes	[1]Yes	[0]No	[0]No	[0]=No	6.480492813	4.793566896	40.3126136	37.33463988	0.449289564	46.78394722	33.05845703	70.66196631	12.32782369
4936	[0]=No	0	[0] No	[0] No	[0] No	[0]=No use 30d	31	M	IDU	[1]Yes	[0]No	[0]No	[1]Yes	[0]No	[0]No	[0]No	[1]=Yes	2.088980151	5.169821329	58.42824601	37.0178282	0.569205835	71.69172932	52.14285714	72.73203985	27.49003984
8067	[0]=No	0	[0] No	[0] No	[0] No	[0]=No use 30d	31	M	MSM/IDU	[1]Yes	[0]No	[0]No	[1]Yes	[1]Yes	[0]No	[0]No	[1]=Yes	4.517453799	3.929623252	9.512485137	2.253814147	0.87482663	41.14915845	14.10330818	34.27362482	2.071005917
2662	[1]=Yes	3	[1] Yes	[0] No	[0] No	[1]=Intermittant use 30d	31	M	IDU	[1]Yes	[1]Yes	[1]Yes	[1]Yes	[1]Yes	[0]No	[0]No	[1]=Yes	11.95619439	3.781036939	77.62478485	23.23249784	0.401728609	82.23105308	72.1118365	87.69416638	26.11821086
9408	[0]=No	0	[0] No	[0] No	[0] No	[0]=No use 30d	32	M	IDU	[1]Yes	[0]No	[1]Yes	[1]Yes	[1]Yes	[0]No	[0]No	[1]=Yes	3.203285421	5.487962329	35.62340967	20.09419152	0.462715856	76.07480239	61.75053017	81.17080588	8.29975826
3402	[0]=No	0	[0] No	[0] No	[0] No	[0]=No use 30d	36	M	IDU	[1]Yes	[0]No	[0]No	[1]Yes	[1]Yes	[0]No	[1]Yes	[0]=No	11.72347707	3.206286044	58.56798069	62.44745446	0.290284914	57.91059769	26.54445003	45.8369471	15.99045346
9171	[0]=No	0	[0] No	[0] No	[0] No	[0]=No use 30d	23	F	Heterosexual sexual contact	[0]No	[0]No	[0]No	[0]No	[0]No	[0]No	[0]No	[0]=No	6.784394251	3.886208624	56.0546875	33.88504364	0.770388203	55.96271295	24.46158791	43.7105112	13.72262774
6788	[0]=No	0	[0] No	[0] No	[0] No	[0]=No use 30d	30	M	IDU	[1]Yes	[0]No	[1]Yes	[1]Yes	[1]Yes	[0]No	[0]No	[1]=Yes	9.253935661	4.476599788	60.88709677	44.97734139	0.655589124	61.35936913	34.32219302	55.93635251	17.49271137
5547	[1]=Yes	2	[1] Yes	[0] No	[0] No	[1]=Intermittant use 30d	36	F	IDU	[1]Yes	[0]No	[0]No	[1]Yes	[1]Yes	[0]No	[1]Yes	[1]=Yes	11.85489391	5.55675345	47.41620112	24.14691943	0.678672986	40.25040575	31.90354742	79.26267281	81.83934808
5436	[0]=No	0	[0] No	[0] No	[0] No	[0]=No use 30d	29	M	IDU	[1]Yes	[0]No	[0]No	[1]Yes	[1]Yes	[0]No	[1]Yes	[0]=No	12.31485284	3.558108302	54.99477898	43.28453215	0.914385742	42.79503106	20.68322981	48.33091437	18.51248643
3947	[0]=No	0	[0] No	[0] No	[0] No	[0]=No use 30d	38	F	IDU	[1]Yes	[1]Yes	[0]No	[1]Yes	[1]Yes	[0]No	[0]No	[0]=No	7.326488706	6.473180009	58.54978355	30.53745928	0.376221498	73.5434225	48.55258336	66.01893373	36.4265928
2852	[1]=Yes	3	[0] No	[0] No	[1] Yes	[1]=Intermittant use 30d	27	F	IDU	[1]Yes	[0]No	[0]No	[1]Yes	[0]No	[0]No	[0]No	[0]=No	3.830253251	4.883246813	34.01240035	23.06876061	1.198005093	54.37878249	35.88465646	65.99018003	9.012875537
1105	[1]=Yes	20	[1] Yes	[0] No	[1] Yes	[2]=Persistant use 30d	32	M	IDU	[1]Yes	[0]No	[0]No	[1]Yes	[1]Yes	[0]No	[1]Yes	[0]=No	7.263518138	5.390205374	82.14285714	64.99727817	0.243875885	63.16518847	30.40465632	48.13514699	13.54401806
9756	[0]=No	0	[0] No	[0] No	[0] No	[0]=No use 30d	30	F	IDU	[1]Yes	[0]No	[1]Yes	[1]Yes	[0]No	[0]No	[1]Yes	[0]=No	11.94798084	3.917663024	40.18120045	32.20888745	1.432046708	68.00494132	39.80852378	58.53769301	7.625482626
7219	[1]=Yes	25	[0] No	[0] No	[1] Yes	[2]=Persistant use 30d	46	M	IDU	[1]Yes	[0]No	[0]No	[1]Yes	[1]Yes	[0]No	[0]No	[0]=No	3.381245722	4.622690553	81.11814346	44.34169279	0.445768025	73.11666667	66.16666667	90.49464326	90.57656541
8448	[0]=No	0	[0] No	[0] No	[0] No	[0]=No use 30d	27	F	IDU	[1]Yes	[0]No	[0]No	[1]Yes	[0]No	[0]No	[0]No	[1]=Yes	8.563997262	5.100332629	32.80590717	49.48173322	0.483262532	66.53817915	24.26578561	36.46896552	9.764125069
9044	[1]=Yes	2	[0] No	[0] No	[1] Yes	[1]=Intermittant use 30d	34	M	IDU	[1]Yes	[0]No	[1]Yes	[1]Yes	[1]Yes	[0]No	[1]Yes	[1]=Yes	8.566735113	6.104663934	64.05855629	30.60368921	0.553661263	67.53534794	39.47879124	58.45648604	14.26131512
7377	[1]=Yes	5	[0] No	[0] No	[1] Yes	[1]=Intermittant use 30d	32	F	IDU	[1]Yes	[0]No	[1]Yes	[1]Yes	[1]Yes	[0]No	[0]No	[1]=Yes	11.73169062	4.196756331	65.70841889	47.55539923	0.171297925	50.28513922	26.75835849	53.21325328	14.5074224
4935	[0]=No	0	[0] No	[0] No	[0] No	[0]=No use 30d	35	M		[1]Yes	[1]Yes	[0]No	[1]Yes	[0]No	[0]No	[0]No	[1]=Yes	4.996577687	3.676967814	35.69421023	5.982085733	0.569097889	70.506214	44.49833283	63.11263973	5.447070915
3232	[0]=No	0	[0] No	[0] No	[0] No	[0]=No use 30d	37	M	IDU	[1]Yes	[0]No	[0]No	[1]Yes	[1]Yes	[0]No	[0]No	[0]=No	7.917864476	4.739144959	68.43899114	55.01993476	0.531714389	76.94763729	22.2541507	28.92116183	5.40166205
9753	[0]=No	0	[0] No	[0] No	[0] No	[0]=No use 30d	30	M	IDU	[1]Yes	[0]No	[0]No	[1]Yes	[0]No	[0]No	[0]No	[0]=No	14.4366872	3.661244609	41.52671756	44.38622755	0.735404192	54.93782004	32.99195318	60.05326232	16.80194805
1112	[0]=No	0	[0] No	[0] No	[0] No	[0]=No use 30d	26	F	IDU	[0]No	[0]No	[1]Yes	[1]Yes	[0]No	[0]No	[1]Yes	[0]=No	3.126625599	5.147026715	27.26778925	29.18135527	1.442224834	55.75396825	29.04761905	52.09964413	8.968609866
6876	[0]=No	0	[0] No	[0] No	[0] No	[0]=No use 30d	32	M	IDU	[1]Yes	[0]No	[0]No	[1]Yes	[0]No	[0]No	[0]No	[1]=Yes	4.317590691	4.441365166	56.62078785	40.68136273	0.703740815	53.96773131	33.25650313	61.62294082	6.294706724
5324	[0]=No	0	[0] No	[0] No	[0] No	[0]=No use 30d	35	M	IDU	[1]Yes	[0]No	[1]Yes	[1]Yes	[0]No	[0]No	[0]No	[1]=Yes	13.48391513	4.218456726	63.56216995	41.41870351	0.553400638	55.82835184	30.01707942	53.7667304	4.543257612
9390	[1]=Yes	1	[1] Yes	[0] No	[0] No	[1]=Intermittant use 30d	30	M	IDU	[1]Yes	[0]No	[1]Yes	[0]No	[0]No	[0]No	[0]No	[1]=Yes	5.492128679	4.541579244	48.23965411	26.95722357	0.871132634	53.14645309	44.47940503	83.69214209	31.92918193
2187	[0]=No	0	[0] No	[0] No	[0] No	[0]=No use 30d	28	F	Heterosexual sexual contact	[1]Yes	[0]No	[0]No	[0]No	[0]No	[0]No	[0]No	[1]=Yes	2.327173169	4.204798038	48.47378899	56.50595118	0.60802905	60.94849104	10.6421602	17.46090841	1.510749564
1717	[0]=No	0	[0] No	[0] No	[0] No	[0]=No use 30d	34	M	Heterosexual sexual contact	[0]No	[0]No	[1]Yes	[1]Yes	[1]Yes	[0]No	[0]No	[0]=No	9.240246407	3.96736074	48.6938349	38.62961964	1.03264095	53.22539843	36.9339742	69.39163498	13.57490535
3267	[1]=Yes	25	[1] Yes	[0] No	[1] Yes	[2]=Persistant use 30d	29	F	IDU	[1]Yes	[1]Yes	[1]Yes	[1]Yes	[0]No	[0]No	[0]No	[1]=Yes	4.369609856	4.798243087	6.19848335	0.375375375	0.759009009	64.15590627	50.09564802	78.08423407	32.68845897
1313	[0]=No	0	[0] No	[0] No	[0] No	[0]=No use 30d	34	M	IDU	[1]Yes	[0]No	[0]No	[1]Yes	[1]Yes	[0]No	[0]No	[1]=Yes	12.71731691	3.433129518	87.36998514	41.49582384	0.255504936	50.75757576	34.12878788	67.23880597	6.846153846
6359	[0]=No	0	[0] No	[0] No	[0] No	[0]=No use 30d	29	M		[0]No	[0]No	[1]Yes	[0]No	[1]Yes	[0]No	[0]No		5.965776865	5.46775901	64.86842105	57.2338341	0.124101894	58.66746162	15.60590252	26.60060976	7.284529391
2799	[1]=Yes	15	[1] Yes	[0] No	[0] No	[2]=Persistant use 30d	40	M	IDU	[1]Yes	[1]Yes	[0]No	[1]Yes	[1]Yes	[0]No	[0]No	[1]=Yes	7.638603696	4.63384199	53.65853659	32.76231263	0.175588865	54.93670886	34.43037975	62.67281106	4.494382023
6192	[0]=No	0	[0] No	[0] No	[0] No	[0]=No use 30d	33	F	IDU	[1]Yes	[0]No	[1]Yes	[1]Yes	[0]No	[0]No	[1]Yes	[1]=Yes	14.22039699	4.042614885	29.66133234	20.22900763	3.418575064	33.17647059	15.64705882	47.16312057	2.64084507
5118	[0]=No	0	[0] No	[0] No	[0] No	[0]=No use 30d	33	M		[0]No	[0]No	[0]No	[1]Yes	[1]Yes	[0]No	[0]No	[1]=Yes	13.65092403	4.398078961	35.77441077	21.76287052	0.926677067	53.71299548	39.31259408	73.19009809	8.292682927
7783	[1]=Yes	12	[0] No	[0] No	[1] Yes	[2]=Persistant use 30d	33	M	IDU	[1]Yes	[0]No	[0]No	[1]Yes	[0]No	[1]Yes	[0]No	[0]=No	13.65366188	5.013203901	59.60469426	48.10258188	0.280540634	58.19556806	22.49384453	38.65216077	7.740849811
7548	[0]=No	0	[0] No	[0] No	[0] No	[0]=No use 30d	38	M	MSM/IDU	[0]No	[0]No	[0]No	[1]Yes	[1]Yes	[0]No	[0]No	[0]=No	2.491444216	4.082246655	42.22751638	34.71681799	0.725897103	62.02057998	40.7857811	65.76168929	30.66502463
6059	[0]=No	0	[0] No	[0] No	[0] No	[0]=No use 30d	37	F	IDU	[0]No	[0]No	[1]Yes	[1]Yes	[0]No	[1]Yes	[0]No	[0]=No	10.92128679	4.504484455	63.56752209	40.30474318	0.584173016	62.61291033	34.76536682	55.52427868	11.66764879
6503	[0]=No	0	[0] No	[0] No	[0] No	[0]=No use 30d	31	M	IDU	[1]Yes	[0]No	[1]Yes	[1]Yes	[0]No	[0]No	[0]No	[0]=No	10.6146475	2.855519156	29.96921724	26.86400447	1.270036303	39.21150773	23.41502397	59.71467391	4.90797546
4818	[1]=Yes	3	[1] Yes	[0] No	[1] Yes	[1]=Intermittant use 30d	32	M	IDU	[1]Yes	[0]No	[0]No	[1]Yes	[0]No	[0]No	[0]No	[1]=Yes	13.87542779	3.920123326	36.26760563	12.97766749	0.775186104	77.28068469	52.28554756	67.65668261	3.938356164
561	[0]=No	0	[0] No	[0] No	[0] No	[0]=No use 30d	30	F	IDU	[1]Yes	[0]No	[1]Yes	[1]Yes	[0]No	[0]No	[0]No	[0]=No	4.065708419	4.038739348	60.07005254	40.33840948	0.966159053	50.80583269	21.02839601	41.3897281	9.048361935
4477	[0]=No	0	[0] No	[0] No	[0] No	[0]=No use 30d	31	M	IDU	[1]Yes	[0]No	[0]No	[1]Yes	[0]No	[0]No	[0]No	[1]=Yes	5.399041752	3.000867722	51.22393472	41.02820564	0.661932387	62.35271013	59.60329929	95.59055118	93.00991132
3111	[0]=No	0	[0] No	[0] No	[0] No	[0]=No use 30d	33	M	IDU	[1]Yes	[0]No	[0]No	[1]Yes	[0]No	[0]No	[0]No	[1]=Yes	1.032169747	4.131650738	72.51845775	36.78402522	0.640567525	61.16407426	17.61164074	28.79409352	10.33591731
6655	[0]=No	0	[0] No	[0] No	[0] No	[0]=No use 30d	40	M	IDU	[1]Yes	[1]Yes	[0]No	[1]Yes	[1]Yes	[0]No	[0]No	[0]=No	6.872005476	4.312896352	44.64238931	42.3846359	1.01813817	54.34666667	15.04	27.67419038	11.79906542
4804	[1]=Yes	1	[0] No	[0] No	[1] Yes	[1]=Intermittant use 30d	34	F	IDU	[1]Yes	[0]No	[1]Yes	[1]Yes	[1]Yes	[0]No	[1]Yes	[0]=No	7.455167693	4.675118152	66.31430585	24.80967309	0.31773399	61.42420271	31.58584535	51.42247511	8.210645527
8484	[1]=Yes	30	[1] Yes	[0] No	[1] Yes	[2]=Persistant use 30d	32	M	IDU	[1]Yes	[0]No	[1]Yes	[1]Yes	[0]No	[0]No	[1]Yes	[0]=No	12.62422998	5.492596974	54.0765391	39.54829409	0.28880346	75.45109212	50.90218424	67.46381372	11.60541586
9556	[1]=Yes	15	[1] Yes	[0] No	[1] Yes	[2]=Persistant use 30d	29	M	IDU	[1]Yes	[0]No	[1]Yes	[1]Yes	[0]No	[0]No	[0]No	[1]=Yes	5.308692676	5.124168267	50.08695652	53.99889686	0.634307777	73.89033943	45.03916449	60.9540636	12.2
7749	[0]=No	0	[0] No	[0] No	[0] No	[0]=No use 30d	39	M	IDU	[1]Yes	[0]No	[0]No	[1]Yes	[0]No	[0]No	[0]No	[0]=No	6.743326489	5.399298093	56.20437956	38.89149836	0.772193518	59.02500525	35.2595083	59.73656105	32.76923077
7693	[0]=No	0	[0] No	[0] No	[0] No	[0]=No use 30d	42	M	IDU	[1]Yes	[1]Yes	[1]Yes	[1]Yes	[0]No	[1]Yes	[1]Yes	[0]=No	1.577002053	5.004407364	56.93832599	28.06387226	0.36247505	74.65397924	42.47404844	56.89455388	9.385665529
85	[0]=No	0	[0] No	[0] No	[0] No	[0]=No use 30d	31	M	IDU	[0]No	[0]No	[0]No	[1]Yes	[1]Yes	[0]No	[1]Yes	[0]=No	13.69472964	4.996739267	43.35239457	23.1092437	0.452165482	61.39365417	48.86898436	79.59940653	14.70703893
6425	[0]=No	0	[0] No	[0] No	[0] No	[0]=No use 30d	37	M	IDU	[1]Yes	[0]No	[0]No	[1]Yes	[0]No	[0]No	[0]No	[1]=Yes	4.531143053	4.988014633	57.40425532	52.6587231	0.417926374	54.66905188	25.43828265	46.53141361	7.458563536
4302	[0]=No	0	[0] No	[0] No	[0] No	[0]=No use 30d	36	M	IDU	[1]Yes	[0]No	[0]No	[1]Yes	[0]No	[0]No	[1]Yes	[1]=Yes	7.868583162	6.559837707	81.4893617	41.67938931	0.14351145	72.17607973	44.13067553	61.14307633	13.93034826
1265	[1]=Yes	8	[1] Yes	[0] No	[0] No	[2]=Persistant use 30d	28	M	IDU	[1]Yes	[1]Yes	[1]Yes	[1]Yes	[0]No	[0]No	[0]No	[0]=No	4.199863108	6.51829845	35.38350217	40.75520833	0.449869792	69.32688432	67.67432487	97.61627907	95.53219448
5549	[0]=No	0	[0] No	[0] No	[0] No	[0]=No use 30d	32	M	IDU	[0]No	[0]No	[0]No	[1]Yes	[1]Yes	[0]No	[0]No	[1]=Yes	10.12183436	5.808836636	48.61448712	32.27074236	0.449126638	63.01339776	22.7103009	36.04043221	6.116389549
9576	[0]=No	0	[0] No	[0] No	[0] No	[0]=No use 30d	30	F	IDU	[1]Yes	[0]No	[1]Yes	[1]Yes	[0]No	[0]No	[0]No	[0]=No	9.733059548	3.101747074	59.11270983	40.03759399	0.391917293	58.50433197	52.21158231	89.24395947	97.03296703
3589	[0]=No	0	[0] No	[0] No	[0] No	[0]=No use 30d	36	M	IDU	[1]Yes	[0]No	[1]Yes	[1]Yes	[0]No	[0]No	[0]No	[1]=Yes	12.31759069	5.3055921	64.72708548	39.88657845	1.223692502	54.49574727	31.77399757	58.30546265	19.62616822
3309	[0]=No	0	[0] No	[0] No	[0] No	[0]=No use 30d	34	M	IDU	[1]Yes	[0]No	[0]No	[1]Yes	[0]No	[0]No	[1]Yes	[0]=No	10.67488022	4.89679619	58.20256776	56.19834711	0.543130165	66.5164369	21.15588547	31.8055002	12.6682502
8475	[1]=Yes	5	[1] Yes	[0] No	[0] No	[1]=Intermittant use 30d	40	M	IDU	[1]Yes	[0]No	[1]Yes	[1]Yes	[1]Yes	[0]No	[0]No	[0]=No	3.085557837	5.696543349	49.5991984	25.81113802	0.483292978	70.44688027	54.67959528	77.6181927	13.12410842
7269	[0]=No	0	[0] No	[0] No	[0] No	[0]=No use 30d	25	M	MSM	[0]No	[0]No	[1]Yes	[0]No	[0]No	[0]No	[0]No	[0]=No	4.093086927	5.543813597	48.13140446	14.08629442	1.052664975	80.71693449	55.19159456	68.37672282	4.006410256
1324	[0]=No	0	[0] No	[0] No	[0] No	[0]=No use 30d	30	M	IDU	[1]Yes	[0]No	[1]Yes	[1]Yes	[0]No	[0]No	[0]No	[1]=Yes	1.859000685	6.261515043	58.1300813	53.63128492	0.343575419	51.45960625	30.75356416	59.76253298	28.81118881
5484	[0]=No	0	[0] No	[0] No	[0] No	[0]=No use 30d	35	M	IDU	[1]Yes	[0]No	[0]No	[1]Yes	[0]No	[0]No	[0]No	[0]=No	8.944558522	4.204309945	54.07035176	19.5154185	0.876651982	69.80044346	41.59645233	59.59339263	12.92217328
2660	[0]=No	0	[0] No	[0] No	[0] No	[0]=No use 30d	36	M	IDU	[1]Yes	[0]No	[1]Yes	[1]Yes	[0]No	[0]No	[0]No	[0]=No	14.21218344	4.987853883	48.19840899	34.69934891	0.81846036	73.10114857	44.83141904	61.32792702	20.52341598
8954	[1]=Yes	2	[0] No	[0] No	[1] Yes	[1]=Intermittant use 30d	32	M	IDU	[1]Yes	[0]No	[1]Yes	[1]Yes	[1]Yes	[0]No	[0]No	[1]=Yes	11.88227242	5.477903727	59.2654424	47.02797203	0.523601399	65.65533981	36.73139159	55.94577942	24.73498233
4928	[0]=No	0	[0] No	[0] No	[0] No	[0]=No use 30d	44	F	Heterosexual sexual contact	[1]Yes	[0]No	[0]No	[1]Yes	[0]No	[0]No	[1]Yes	[1]=Yes	3.898699521	3.182699903	33.34621329	13.40347667	1.18389753	59.28764653	47.92605951	80.8365019	10.24363234
3746	[0]=No	0	[0] No	[0] No	[0] No	[0]=No use 30d	37	F	IDU	[1]Yes	[0]No	[1]Yes	[1]Yes	[0]No	[0]No	[0]No	[1]=Yes	9.897330596	6.608344469	60.81927711	56.95331695	1.01965602	48.92473118	43.93939394	89.81018981	89.09090909
2139	[0]=No	0	[0] No	[0] No	[0] No	[0]=No use 30d	36	M	IDU	[1]Yes	[0]No	[0]No	[1]Yes	[1]Yes	[1]Yes	[0]No	[1]=Yes	14.14647502	6.048486474	64.68609866	43.1122449	0.325072886	56.23156342	19.91150443	35.40983607	6.908171862
6411	[1]=Yes	15	[0] No	[0] No	[1] Yes	[2]=Persistant use 30d	31	M	Heterosexual sexual contact	[1]Yes	[0]No	[0]No	[1]Yes	[0]No	[0]No	[0]No	[0]=No	13.3963039	5.726690541	64.66064861	32.8461334	0.794844539	77.61860028	36.09675904	46.50529501	7.660020986
4138	[0]=No	0	[0] No	[0] No	[0] No	[0]=No use 30d	48	F	Presumed Hetero/Blood products	[1]Yes	[0]No	[0]No	[1]Yes	[0]No	[0]No	[0]No	[0]=No	8.733744011	4.450048856	45.53376906	26.75713292	1.277661795	64.11022576	51.26162019	79.95857069	17.66882516
7839	[1]=Yes	1	[0] No	[0] No	[1] Yes	[1]=Intermittant use 30d	35	M	MSM/IDU	[1]Yes	[0]No	[1]Yes	[1]Yes	[0]No	[1]Yes	[1]Yes	[1]=Yes	3.159479808	5.011971991	70.46153846	21.03198552	0.686481593	53.5042735	33.96011396	63.47177849	13.48039216
22	[1]=Yes	30	[1] Yes	[0] No	[1] Yes	[2]=Persistant use 30d	30	M	IDU	[1]Yes	[0]No	[1]Yes	[1]Yes	[1]Yes	[1]Yes	[0]No	[0]=No	12.49828884	5.161379983	49.459946	36.8959869	0.90990991	44.80777729	29.07644719	64.89151874	21.69735789
8635	[1]=Yes	28	[1] Yes	[0] No	[1] Yes	[2]=Persistant use 30d	24	F	IDU	[1]Yes	[0]No	[1]Yes	[1]Yes	[1]Yes	[0]No	[0]No	[0]=No	8.161533196	6.808167204	55.19966722	53.11128839	0.479457519	64.58333333	62.92162698	97.42703533	91.45658263
8761	[0]=No	0	[0] No	[0] No	[0] No	[0]=No use 30d	36	M	IDU	[1]Yes	[0]No	[1]Yes	[1]Yes	[0]No	[0]No	[0]No		14.091718	4.240549248	40.04085802	38.58668022	0.995424504	47.81477628	19.30280957	40.36996736	9.970089731
6492	[0]=No	0	[0] No	[0] No	[0] No	[0]=No use 30d	29	F	IDU	[1]Yes	[0]No	[1]Yes	[1]Yes	[0]No	[0]No	[0]No	[0]=No	13.00752909	5.747342657	69.89966555	47.09414025	0.430835735	65.90006272	39.24315283	59.54949239	12.44635193
1476	[1]=Yes	15	[1] Yes	[0] No	[1] Yes	[2]=Persistant use 30d	34	F	IDU	[1]Yes	[0]No	[1]Yes	[1]Yes	[0]No	[1]Yes	[1]Yes	[0]=No	8.429842574	6.028063059	92.59259259	47.96203238	0.150753769	74.16994935	35.22791221	47.49620637	22.44008715
4567	[1]=Yes	20	[1] Yes	[0] No	[1] Yes	[2]=Persistant use 30d	34	M	IDU	[1]Yes	[0]No	[0]No	[1]Yes	[0]No	[0]No	[0]No	[1]=Yes	12.1779603	3.615423953	38.31234257	33.93054024	1.094266814	61.14167813	29.91746905	48.93138358	11.23893805
8801	[1]=Yes	5	[1] Yes	[0] No	[1] Yes	[1]=Intermittant use 30d	35	M	IDU	[1]Yes	[0]No	[1]Yes	[1]Yes	[1]Yes	[0]No	[0]No	[1]=Yes	9.015742642	6.599180103	61.35770235	53.94806571	0.202967674	71.40672783	26.96228338	37.75874375	21.39037433
1784	[0]=No	0	[0] No	[0] No	[0] No	[0]=No use 30d	31	F	IDU	[1]Yes	[0]No	[0]No	[1]Yes	[0]No	[0]No	[0]No	[0]=No	12.85420945	3.581038949	45.00277624	24.15477085	1.353117956	45.52967694	23.62885049	51.89768977	5.586206897
5592	[1]=Yes	10	[0] No	[0] No	[1] Yes	[2]=Persistant use 30d	31	M	IDU	[0]No	[0]No	[1]Yes	[1]Yes	[0]No	[1]Yes	[0]No	[0]=No	12.183436	5.554205595	35.68716781	10.05571031	0.183426184	67.51583949	45.80253432	67.8396872	5.932547745
2152	[1]=Yes	5	[1] Yes	[0] No	[0] No	[1]=Intermittant use 30d	36	M	IDU	[1]Yes	[0]No	[0]No	[0]No	[1]Yes	[0]No	[0]No	[0]=No	14.03696099	4.080770747	56.30274262	29.17451941	1.429325292	39.93031359	28.29268293	70.85514834	11.94895592
7472	[0]=No	0	[0] No	[0] No	[0] No	[0]=No use 30d	42	M	IDU	[0]No	[0]No	[0]No	[1]Yes	[0]No	[0]No	[0]No	[0]=No	7.370294319	5.421904868	75.88021044	47.7821587	0.608920651	75.86917332	66.85552408	88.11948405	82.49733191
9602	[1]=Yes	30	[1] Yes	[0] No	[1] Yes	[2]=Persistant use 30d	32	M	Heterosexual sexual contact	[1]Yes	[1]Yes	[1]Yes	[1]Yes	[1]Yes	[0]No	[0]No	[1]=Yes	1.451060917	6.274786659	27.34284612	28.0923994	0.96609538	41.97195839	20.21709634	48.16810345	9.275136399
1257	[0]=No	0	[0] No	[0] No	[0] No	[0]=No use 30d	28	F	IDU	[1]Yes	[0]No	[0]No	[1]Yes	[0]No	[0]No	[0]No	[0]=No	6.288843258	2.722633923	28.50644428	16.45692159	2.128105841	41.13671275	21.75115207	52.87528006	13.9874739
1068	[1]=Yes	10	[1] Yes	[0] No	[1] Yes	[2]=Persistant use 30d	28	F	Heterosexual sexual contact	[1]Yes	[0]No	[1]Yes	[1]Yes	[1]Yes	[0]No	[0]No	[0]=No	10.62286105	4.864730546	83.7809557	44.40707706	0.419213335	60.76994805	18.74250699	30.84173608	7.979626486
919	[1]=Yes	4	[1] Yes	[0] No	[1] Yes	[1]=Intermittant use 30d	29	M	IDU	[1]Yes	[0]No	[1]Yes	[1]Yes	[1]Yes	[0]No	[1]Yes	[0]=No	13.99041752	4.699941736	37.36513345	17.6940133	0.780931264	43.29516069	39.63797562	91.55290102	82.14983713
1282	[1]=Yes	5	[0] No	[0] No	[1] Yes	[1]=Intermittant use 30d	39	M	IDU	[1]Yes	[0]No	[1]Yes	[1]Yes	[1]Yes	[1]Yes	[0]No	[1]=Yes	3.159479808	3.675319983	60.43956044	24.35294118	0.678039216	71.80730682	34.10927902	47.50112562	8.486238532
3042	[0]=No	0	[0] No	[0] No	[0] No	[0]=No use 30d	27	M	IDU	[1]Yes	[1]Yes	[1]Yes	[1]Yes	[1]Yes	[0]No	[0]No	[1]=Yes	7.40862423	5.410950916	80.82191781	34.97804725	0.335772528	85.08897525	70.01431786	82.28365385	40.32921811
8675	[0]=No	0	[0] No	[0] No	[0] No	[0]=No use 30d	47	M	IDU	[1]Yes	[0]No	[1]Yes	[1]Yes	[1]Yes	[0]No	[0]No	[0]=No	13.59342916	5.711942135	71.88811189	36.46234676	0.125218914	82.74102079	7.788279773	9.412839845	1.971522454
5278	[1]=Yes	2	[1] Yes	[0] No	[0] No	[1]=Intermittant use 30d	32	M	IDU	[1]Yes	[0]No	[1]Yes	[1]Yes	[0]No	[0]No	[0]No	[0]=No	12.95550993	6.007675247	50.28653295	70.55974166	0.187836383	71.26091703	36.13537118	50.70854079	15.00474834
1595	[0]=No	0	[0] No	[0] No	[0] No	[0]=No use 30d	45	F	Heterosexual sexual contact	[0]No	[0]No	[1]Yes	[1]Yes	[0]No	[0]No	[0]No	[1]=Yes	2.206707734	3.781036939	32.53509496	27.56143667	0.915689981	57.80810919	29.42593336	50.90277778	7.611798287
8858	[1]=Yes	4	[1] Yes	[0] No	[1] Yes	[1]=Intermittant use 30d	25	F	IDU	[1]Yes	[0]No	[0]No	[1]Yes	[0]No	[0]No	[1]Yes	[0]=No	6.379192334	3.349665984	36.57047725	10.99554235	1.338781575	45.80506962	24.99107462	54.55962588	3.359683795
4591	[1]=Yes	3	[0] No	[0] No	[1] Yes	[1]=Intermittant use 30d	33	F	IDU	[1]Yes	[0]No	[0]No	[1]Yes	[1]Yes	[0]No	[1]Yes	[1]=Yes	4.966461328	5.750413503	51.23793538	46.22338874	0.694954797	62.85333333	37.97333333	60.41578278	9.834888729
9376	[1]=Yes	15	[1] Yes	[0] No	[0] No	[2]=Persistant use 30d	32	M	IDU	[1]Yes	[0]No	[1]Yes	[1]Yes	[1]Yes	[0]No	[0]No	[0]=No	5.798767967	5.28386409	73.33333333	56.88231906	0.083509311	83.93559259	39.48698746	47.04438992	16.66666667
5903	[0]=No	0	[0] No	[0] No	[0] No	[0]=No use 30d	32	M	IDU	[1]Yes	[0]No	[1]Yes	[0]No	[0]No	[0]No	[0]No	[1]=Yes	14.13552361	5.679247054	65.80152672	30.86740212	0.28336578	70.75415083	38.88777756	54.96183206	7.113543092
3896	[1]=Yes	30	[1] Yes	[0] No	[0] No	[2]=Persistant use 30d	38	M	IDU	[1]Yes	[0]No	[0]No	[1]Yes	[1]Yes	[0]No	[0]No	[0]=No	7.983572895	5.433744239	53.32618026	33.9347079	0.800687285	45.33213645	15.08078995	33.26732673	6.403940887
1093	[0]=No	0	[0] No	[0] No	[0] No	[0]=No use 30d	38	M	IDU	[1]Yes	[0]No	[0]No	[1]Yes	[1]Yes	[0]No	[0]No	[1]=Yes	14.15468857	5.806914261	62.6647145	38.18530702	0.561677632	67.58186398	0.554156171	0.819977637	0.077700078
8758	[1]=Yes	30	[0] No	[0] No	[1] Yes	[2]=Persistant use 30d	28	F	IDU	[1]Yes	[0]No	[1]Yes	[1]Yes	[0]No	[0]No	[0]No	[1]=Yes	3.737166324	5.78900009	27.95600367	13.31161275	0.761694205	61.65598817	42.1636274	68.38529177	8.22622108
6845	[0]=No	0	[0] No	[0] No	[0] No	[0]=No use 30d	31	M	IDU	[1]Yes	[0]No	[1]Yes	[1]Yes	[0]No	[0]No	[0]No	[1]=Yes	2.995208761	3.684845362	52.48700817	26.27570449	1.025894897	50	19.49265688	38.98531375	5.073431242
958	[1]=Yes	18	[0] No	[0] No	[1] Yes	[2]=Persistant use 30d	31	M	IDU	[1]Yes	[0]No	[1]Yes	[1]Yes	[1]Yes	[0]No	[0]No	[1]=Yes	2.004106776	4.196286749	32.24656139	40.91919941	0.97010131	50.65195587	21.71514544	42.87128713	15.39634146
3147	[0]=No	0	[0] No	[0] No	[0] No	[0]=No use 30d	26	M	IDU	[1]Yes	[0]No	[1]Yes	[1]Yes	[0]No	[0]No	[0]No	[0]=No	4.585900068	3.184691431	52.72560696	53.2953331	0.777698611	59.53971789	16.88938382	28.36658354	1.834862385
2183	[0]=No	0	[0] No	[0] No	[0] No	[0]=No use 30d	37	M	IDU	[1]Yes	[0]No	[1]Yes	[1]Yes	[1]Yes	[0]No	[0]No	[0]=No	16.25735797	4.65186895	43.67037137	36.57223133	0.863732147	64.87638534	38.22108554	58.91371003	8.899676375
7583	[1]=Yes	21	[0] No	[0] No	[1] Yes	[2]=Persistant use 30d	26	F	IDU	[1]Yes	[0]No	[1]Yes	[1]Yes	[0]No	[0]No	[0]No	[1]=Yes	11.77002053	3.58069694	36.07019064	30.90103397	1.36366322	35.74247657	12.7528367	35.67977916	3.186180422
4986	[1]=Yes	7	[1] Yes	[0] No	[1] Yes	[1]=Intermittant use 30d	43	M	IDU	[1]Yes	[0]No	[0]No	[1]Yes	[0]No	[0]No	[0]No	[1]=Yes	3.370294319	5.540738545	42.05752786	41.12811791	1.093820862	70.60827251	49.8783455	70.64093729	28.97350993
5856	[1]=Yes	1	[0] No	[0] No	[1] Yes	[1]=Intermittant use 30d	41	M	IDU	[1]Yes	[0]No	[1]Yes	[1]Yes	[0]No	[0]No	[0]No	[1]=Yes	9.04312115	3.9882021	47.45673833	27.35277931	1.049532196	62.44008715	19.04139434	30.49546406	7.308584687
1566	[0]=No	0	[0] No	[0] No	[0] No	[0]=No use 30d	34	M	IDU	[1]Yes	[0]No	[1]Yes	[1]Yes	[1]Yes	[0]No	[0]No	[0]=No	13.13620808	4.021354713	48.19004525	31.74984967	0.797354179	40.68165337	27.99129804	68.8057041	23.59413203
3490	[0]=No	0	[0] No	[0] No	[0] No	[0]=No use 30d	35	M	IDU	[1]Yes	[0]No	[1]Yes	[1]Yes	[1]Yes	[0]No	[1]Yes	[1]=Yes	4.314852841	5.662221241	69.82758621	70.04405286	0.127753304	80.35650624	4.171122995	5.190771961	0.54446461
6405	[1]=Yes	20	[1] Yes	[0] No	[0] No	[2]=Persistant use 30d	32	M	IDU	[1]Yes	[1]Yes	[1]Yes	[1]Yes	[1]Yes	[0]No	[0]No	[1]=Yes	8.229979466	3.457881897	61.84657162	33.49593496	0.798373984	71.34888438	33.4178499	46.83724236	16.99115044
4339	[0]=No	0	[0] No	[0] No	[0] No	[0]=No use 30d	39	M	Heterosexual sexual contact	[1]Yes	[0]No	[1]Yes	[0]No	[0]No	[0]No	[0]No	[0]=No	5.149897331	4.547048224	59.89690722	28.62068966	0.557471264	74.37733499	44.64508095	60.02511511	13.00121507
8535	[0]=No	0	[0] No	[0] No	[0] No	[0]=No use 30d	36	M	IDU	[1]Yes	[0]No	[1]Yes	[1]Yes	[1]Yes	[0]No	[0]No	[1]=Yes	16.73100616	4.435015742	42.15160796	33.37393423	0.636297199	63.58131488	28.67647059	45.10204082	8.372921615
7277	[0]=No	0	[0] No	[0] No	[0] No	[0]=No use 30d	29	M	IDU	[1]Yes	[0]No	[1]Yes	[1]Yes	[0]No	[0]No	[1]Yes	[0]=No	7.411362081	4.643097199	50.26709402	43.76535627	0.574938575	49.42429476	30.85780081	62.43447874	13.88730791
2947	[0]=No	0	[0] No	[0] No	[0] No	[0]=No use 30d	35	F	Heterosexual sexual contact	[0]No	[0]No	[1]Yes	[0]No	[0]No	[0]No	[0]No	[0]=No	7.830253251	3.474653253	65.69282137	38.41897233	0.473517787	69.62857143	13.37142857	19.20393927	6.585136406
8125	[0]=No	0	[0] No	[0] No	[0] No	[0]=No use 30d	28	M	IDU	[1]Yes	[0]No	[1]Yes	[1]Yes	[0]No	[0]No	[1]Yes	[0]=No	7.003422314	4.963617853	62.8125	45.25157233	0.503144654	55.57865558	30.66528067	55.17456359	14.43057722
6404	[0]=No	0	[0] No	[0] No	[0] No	[0]=No use 30d	31	M	IDU	[1]Yes	[0]No	[1]Yes	[1]Yes	[0]No	[0]No	[0]No	[0]=No	2.184804928	4.449138853	56.7315834	41.97959627	0.512698068	54.43493922	26.65466006	48.96608768	6.324110672
775	[1]=Yes	10	[1] Yes	[0] No	[1] Yes	[2]=Persistant use 30d	30	M	IDU	[1]Yes	[0]No	[1]Yes	[1]Yes	[0]No	[1]Yes	[0]No	[0]=No	7.022587269	5.461283878	91.75084175	62.98678099	0.21221865	63.51748938	25.56390977	40.24704066	32.43727599
199	[0]=No	0	[0] No	[0] No	[0] No	[0]=No use 30d	29	M	IDU	[1]Yes	[0]No	[0]No	[1]Yes	[1]Yes	[0]No	[0]No	[0]=No	9.850787132	4.932113394	37.98627002	49.81773998	0.707978939	59.18843284	33.95522388	57.3680063	18.4
5244	[1]=Yes	9	[0] No	[0] No	[1] Yes	[2]=Persistant use 30d	35	M	IDU	[1]Yes	[0]No	[1]Yes	[1]Yes	[0]No	[0]No	[0]No	[1]=Yes	13.26488706	3.957607287	43.27526132	35.86530932	1.123727486	42.07865169	15.6741573	37.24966622	7.080504365
5454	[1]=Yes	1	[0] No	[0] No	[1] Yes	[1]=Intermittant use 30d	41	F	IDU	[0]No	[0]No	[0]No	[1]Yes	[1]Yes	[0]No	[0]No	[1]=Yes	3.446954141	3.020361283	52.14315439	28.14505777	1.542362003	60.23128815	29.29649855	48.64	3.877221325
8097	[1]=Yes	2	[0] No	[0] No	[1] Yes	[1]=Intermittant use 30d	35	M	IDU	[1]Yes	[0]No	[1]Yes	[1]Yes	[1]Yes	[0]No	[0]No	[0]=No	10.19301848	4.799650649	87.13398403	22.09828158	0.339764848	80.05076142	43.12182741	53.868104	32.31552163
8966	[0]=No	0	[0] No	[0] No	[0] No	[0]=No use 30d	37	F	IDU	[1]Yes	[0]No	[0]No	[1]Yes	[0]No	[0]No	[0]No	[1]=Yes	16.52566735	3.649626887	46.00609756	18.98253607	1.245254366	43.48294435	12.02872531	27.66308836	1.588310038
2741	[0]=No	0	[0] No	[0] No	[0] No	[0]=No use 30d	33	M	IDU	[1]Yes	[0]No	[1]Yes	[1]Yes	[1]Yes	[0]No	[0]No	[0]=No	11.28542095	3.604873771	36.77658143	25.94033722	1.284911371	74.61257976	50.36463081	67.50152718	11.66965889
8179	[0]=No	0	[0] No	[0] No	[0] No	[0]=No use 30d	37	M	IDU	[0]No	[0]No	[1]Yes	[1]Yes	[0]No	[0]No	[1]Yes	[1]=Yes	13.70294319	5.299376533	89.18918919	38.29959514	0.005991903	52.47231321	42.64545313	81.27229489	3.511650804
56	[1]=Yes	7	[0] No	[0] No	[1] Yes	[1]=Intermittant use 30d	36	M	IDU	[1]Yes	[0]No	[0]No	[1]Yes	[0]No	[0]No	[1]Yes	[1]=Yes	7.37303217	5.853679355	83.33333333	47.15672677	0.14147018	72.7148704	13.77899045	18.94934334	1
8445	[0]=No	0	[0] No	[0] No	[0] No	[0]=No use 30d	35	M	MSM	[0]No	[0]No	[1]Yes	[1]Yes	[0]No	[0]No	[0]No	[0]=No	5.544147844	4.778737153	53.11266988	24.16574991	1.672900623	48.71342968	20.90236165	42.90882779	7.972508591
1597	[0]=No	0	[0] No	[0] No	[0] No	[0]=No use 30d	41	M	IDU	[1]Yes	[0]No	[1]Yes	[1]Yes	[1]Yes	[1]Yes	[0]No	[1]=Yes	11.39219713	5.145972903	86.33333333	38.05997779	0.222139948	67.61506276	26.19246862	38.73762376	5.297157623
7398	[0]=No	0	[0] No	[0] No	[0] No	[0]=No use 30d	21	F	Heterosexual sexual contact	[1]Yes	[0]No	[1]Yes	[0]No	[0]No	[0]No	[0]No	[0]=No	2.647501711	3.42078062	53.45735346	33.2741004	1.265659707	58.63035643	8.970764918	15.30054645	1.936108422
4775	[1]=Yes	21	[1] Yes	[0] No	[0] No	[2]=Persistant use 30d	35	F	IDU	[1]Yes	[1]Yes	[1]Yes	[1]Yes	[1]Yes	[0]No	[1]Yes	[0]=No	6.899383984	3.998651596	74.04669261	55.34246575	1.173515982	71.64971252	21.80451128	30.43209877	2.652106084
6334	[0]=No	0	[0] No	[0] No	[0] No	[0]=No use 30d	42	M	IDU	[0]No	[0]No	[0]No	[1]Yes	[0]No	[0]No	[0]No	[0]=No	6.902121834	4.21700991	55.21181717	34.6303502	1.269189954	61.81527389	42.02319072	67.98188875	17.59162304
6394	[0]=No	0	[0] No	[0] No	[0] No	[0]=No use 30d	35	F	IDU	[1]Yes	[0]No	[1]Yes	[1]Yes	[0]No	[0]No	[1]Yes	[1]=Yes	13.15537303	4.267382955	62.13017752	25.7694314	0.352634325	82.32758621	53.25670498	64.68877254	21.40921409
6376	[0]=No	0	[0] No	[0] No	[0] No	[0]=No use 30d	39	M	IDU	[0]No	[0]No	[0]No	[1]Yes	[0]No	[0]No	[0]No	[1]=Yes	2.403832991	3.979502849	61.4084507	28.25064157	0.455517536	80.05903575	54.18169892	67.67718148	10.69078947
7225	[1]=Yes	2	[0] No	[0] No	[1] Yes	[1]=Intermittant use 30d	33	M	IDU	[1]Yes	[0]No	[0]No	[1]Yes	[0]No	[0]No	[0]No	[1]=Yes	8.999315537	3.665017825	59.1925018	35.62575942	0.674119077	61.05885515	33.27062618	54.48943662	7.384403037
6938	[1]=Yes	4	[0] No	[0] No	[1] Yes	[1]=Intermittant use 30d	30	F	Heterosexual sexual contact	[1]Yes	[0]No	[0]No	[1]Yes	[0]No	[0]No	[0]No	[1]=Yes	13.41820671	3.460747542	46.9716919	31.75371844	1.050847458	49.14004914	47.2972973	96.25	95.41062802
4524	[0]=No	0	[0] No	[0] No	[0] No	[0]=No use 30d	29	F	IDU	[1]Yes	[0]No	[1]Yes	[1]Yes	[0]No	[0]No	[0]No	[0]=No	10.75427789	3.661812686	59.4017094	27.17601547	0.452611219	70.3366697	20.01819836	28.46054334	3.987730061
9122	[0]=No	0	[0] No	[0] No	[0] No	[0]=No use 30d	39	M	IDU	[1]Yes	[0]No	[1]Yes	[0]No	[0]No	[0]No	[0]No	[0]=No	13.08692676	4.318939392	97.96893668	30.82919915	0.593196315	75.97292724	51.26903553	67.48329621	7.394366197
9194	[0]=No	0	[0] No	[0] No	[0] No	[0]=No use 30d	29	M	IDU	[1]Yes	[0]No	[0]No	[1]Yes	[0]No	[0]No	[0]No	[0]=No	4.440793977	3.081347308	52.56825544	20.60917722	0.854825949	51.95771339	26.0375881	50.11303693	4.156479218
3169	[0]=No	0	[0] No	[0] No	[0] No	[0]=No use 30d	33	F	IDU	[1]Yes	[0]No	[1]Yes	[1]Yes	[0]No	[0]No	[0]No	[0]=No	3.939767283	4.337239563	56.48457822	26.06351108	1.61234272	67.95847751	25.25951557	37.16904277	2.591792657
8615	[0]=No	0	[0] No	[0] No	[0] No	[0]=No use 30d	37	M	IDU	[1]Yes	[0]No	[0]No	[1]Yes	[1]Yes	[0]No	[0]No	[1]=Yes	13.19370294	4.337958164	83.25630999	70.85569048	0.794408359	53.82148584	12.90753608	23.98212512	10.70601852
752	[0]=No	0	[0] No	[0] No	[0] No	[0]=No use 30d	28	F	IDU	[1]Yes	[0]No	[1]Yes	[1]Yes	[1]Yes	[0]No	[1]Yes	[0]=No	13.54140999	2.712649702	88.82783883	42.52788104	0.405947955	75.60414269	63.59800537	84.11973618	94.02515723
8753	[0]=No	0	[0] No	[0] No	[0] No	[0]=No use 30d	31	F	Heterosexual sexual contact	[1]Yes	[0]No	[1]Yes	[0]No	[1]Yes	[0]No	[1]Yes	[1]=Yes	6.209445585	5.716028398	34.87773488	25.24557957	0.763261297	65.47729379	31.55699722	48.19532909	5.771812081
3375	[1]=Yes	9	[1] Yes	[0] No	[0] No	[2]=Persistant use 30d	34	M	IDU	[1]Yes	[0]No	[1]Yes	[1]Yes	[1]Yes	[0]No	[0]No	[1]=Yes	6.792607803	3.432167269	65.18046709	53.00395257	0.372332016	79.45555083	35.98468737	45.28907923	13.66459627
7526	[0]=No	0	[0] No	[0] No	[0] No	[0]=No use 30d	25	M	IDU	[1]Yes	[0]No	[1]Yes	[1]Yes	[0]No	[0]No	[0]No	[0]=No	4.301163587	5.664164177	61.91709845	29.11764706	0.908235294	31.42340169	4.523522316	14.39539347	2.110817942
3983	[0]=No	0	[0] No	[0] No	[0] No	[0]=No use 30d	31	M	IDU	[0]No	[0]No	[1]Yes	[1]Yes	[0]No	[0]No	[0]No	[0]=No	12.88158795	4.653019451	33.25054331	25.56508184	0.836840738	69.85701107	33.00276753	47.24331463	3.596021423
3021	[0]=No	0	[0] No	[0] No	[0] No	[0]=No use 30d	26	F	Heterosexual sexual contact	[1]Yes	[0]No	[1]Yes	[0]No	[0]No	[0]No	[0]No	[1]=Yes	4.725530459	4.998721294	48.31961591	15.55086979	1.537163943	59.90939977	32.95583239	55.0094518	5.084745763
1563	[0]=No	0	[0] No	[0] No	[0] No	[0]=No use 30d	35	F	Heterosexual sexual contact	[0]No	[0]No	[0]No	[1]Yes	[0]No	[0]No	[1]Yes	[1]=Yes	1.891854894	4.512737746	57.48560461	27.86187323	1.47871334	77.1991911	49.84833165	64.57105436	13.74722838
7166	[0]=No	0	[0] No	[0] No	[0] No	[0]=No use 30d	30	M	MSM	[1]Yes	[0]No	[1]Yes	[0]No	[0]No	[0]No	[0]No	[1]=Yes	18.41478439	4.656021499	50.68627451	30.62937063	0.203796204	81.36818687	54.78309233	67.32740943	16.71641791
1675	[1]=Yes	1	[0] No	[0] No	[1] Yes	[1]=Intermittant use 30d	37	M	IDU	[1]Yes	[0]No	[1]Yes	[1]Yes	[0]No	[1]Yes	[1]Yes	[0]=No	14.5982204	4.182414652	41.61656647	5.322128852	0.698879552	84.03779214	62.95375435	74.9112426	2.180685358
509	[0]=No	0	[0] No	[0] No	[0] No	[0]=No use 30d	40	M	Heterosexual sexual contact	[0]No	[0]No	[0]No	[0]No	[0]No	[0]No	[1]Yes	[0]=No	5.848049281	2.85308953	68.09667674	43.91155403	0.515415758	65.14492754	30.9057971	47.44160178	5.509355509
5535	[1]=Yes	28	[1] Yes	[0] No	[1] Yes	[2]=Persistant use 30d	33	F	IDU	[1]Yes	[0]No	[1]Yes	[1]Yes	[0]No	[0]No	[0]No	[0]=No	8.76659822	3.99484485	39.6346644	40.83063646	1.269687163	69.09413854	41.32622854	59.81148243	9.003831418
1709	[1]=Yes	13	[1] Yes	[0] No	[1] Yes	[2]=Persistant use 30d	36	M	IDU	[1]Yes	[1]Yes	[1]Yes	[1]Yes	[1]Yes	[0]No	[0]No	[0]=No	11.37303217	4.863394245	46.69987547	34.55838767	0.475992887	56.07287449	28.69433198	51.1732852	4.262672811
8043	[0]=No	0	[0] No	[0] No	[0] No	[0]=No use 30d	34	M	IDU	[0]No	[0]No	[0]No	[1]Yes	[0]No	[0]No	[1]Yes	[0]=No	4.125941136	3.433609843	41.85580774	29.86530423	1.391546679	53.26947105	24.40649729	45.81704457	4.991087344
2624	[1]=Yes	1	[0] No	[0] No	[1] Yes	[1]=Intermittant use 30d	41	M	IDU	[1]Yes	[0]No	[1]Yes	[1]Yes	[1]Yes	[1]Yes	[0]No	[1]=Yes	5.94661191	3.983400738	54.59140691	20.18131652	0.467875443	66.85017696	20.52693669	30.70588235	3.321470937
